# Supplementary material for: Quantum Dot Nanobead-Based Fluorescence-Linked Immunosorbent Assay for Detection of Glycinin in Soybeans and Soy Products
Source: Molecules. 2022 Jun 7;27(12):3664. doi: 10.3390/molecules27123664 (PMC9228775; doi:10.3390/molecules27123664)
Supplement: Supplementary file 1 [file molecules-27-03664-s001.zip]

Archive with 1 entries (1 files):
- molecules-1741984-supplementary.pdf
